# Supplementary material for: Automated extraction of genes associated with antibiotic resistance from the biomedical literature
Source: Database (Oxford). 2022 Jan 20;2022:baab077. doi: 10.1093/database/baab077 (PMC9263533; doi:10.1093/database/baab077)
Supplement: baab077_Supp [file baab077_supp.zip]

Archive with 1 entries (1 files):
- Supplementary_rev_final_no_links.docx
